# Supplementary material for: Influence of Process Parameters on the Kinetics of the Micelle-to-Vesicle Transition and Ripening of Polystyrene-Block-Polyacrylic Acid
Source: Polymers (Basel). 2023 Mar 29;15(7):1695. doi: 10.3390/polym15071695 (PMC10096835; doi:10.3390/polym15071695)
Supplement: Supplementary file 1 [file polymers-15-01695-s001.zip]

Archive with 1 entries (1 files):
- polymers-2218690-supplementary.pdf
